# Supplementary material for: Circulating miRNAs as Noninvasive Biomarkers for PDAC Diagnosis and Prognosis in Mexico
Source: Int J Mol Sci. 2023 Oct 14;24(20):15193. doi: 10.3390/ijms242015193 (PMC10607652; doi:10.3390/ijms242015193)
Supplement: Supplementary file 1 [file ijms-24-15193-s001.zip]

Archive with 1 entries (1 files):
- ijms-2575958-supplementary.pdf
